# Supplementary material for: ABCA7 deficiency causes neuronal dysregulation by altering mitochondrial lipid metabolism
Source: Mol Psychiatry. 2023 Dec 22;29(3):809–19. doi: 10.1038/s41380-023-02372-w (PMC11153016; doi:10.1038/s41380-023-02372-w)
Supplement: Supplementary file 2 — Data set [file 41380_2023_2372_MOESM2_ESM.xlsx]

## Sheet: Lipidomics of the organoid lysa
	ABCA7-KO 1	ABCA7-KO 2	ABCA7-KO 3	ABCA7-KO 4	ABCA7-KO 5	ABCA7-KO 6	Control 1	Control 2	Control 3	Control 4	Control 5	Control 6
SM_N14:0	0.05	0.04	0.05	0.05	0.07	0.05	0.03	0.05	0.05	0.05	0.04	0.05
SM_N16:0	1.21	1.09	1.28	1.04	1.11	1.18	0.94	0.91	1.05	1.07	1.07	0.93
SM_N18:1	0.07	0.04	0.09	0.07	0.08	0.07	0.12	0.11	0.09	0.11	0.11	0.1
SM_N18:0	1.07	1.02	1.19	1.26	1.13	1.38	1.67	1.55	1.68	1.74	1.78	1.69
SM_N20:0	0.09	0.07	0.09	0.08	0.08	0.1	0.1	0.12	0.12	0.13	0.1	0.09
SM_N22:1	0.04	0.03	0.05	0.03	0.03	0.03	0.04	0.04	0.03	0.05	0.03	0.02
SM_N22:0	0.07	0.05	0.07	0.05	0.07	0.06	0.07	0.07	0.06	0.09	0.07	0.06
SM_N24:1	0.31	0.24	0.32	0.25	0.3	0.27	0.22	0.22	0.23	0.23	0.21	0.21
PC_D14:0-16:1	1.08	1.26	1.21	1.23	1.14	1.44	1.31	1.22	1.38	1.33	1.32	1.36
PC_D14:0-16:0	3.37	3.67	3.77	3.76	3.21	4.3	3.94	3.61	4.22	4.29	4.1	4.02
PC_P16:0-16:0/A16:0-16:1	1.27	1.2	1.41	1.33	1.25	1.43	1.39	1.24	1.32	1.47	1.44	1.51
PC_A16:0-16:0	0.82	0.83	0.92	1.01	0.8	1.08	0.84	0.87	0.8	0.98	1	0.94
PC_D16:1-16:1/D14:1-18:1	1.52	1.67	1.65	1.58	1.5	1.82	1.81	1.7	1.88	1.82	1.82	1.92
PC_D16:1-16:0/D14:1-18:0	10.64	11.37	11.43	11.11	10.37	13.32	12.63	11.83	12.67	13.2	12.98	13.68
PC_D16:0-16:0	6.39	6.88	6.9	6.9	6.1	8.15	7.92	7.53	8.39	8.67	8.39	8.1
PC_P16:0-18:1/P18:1-16:0	1.23	0.99	1.24	1.17	1.16	1.28	1.22	1.17	1.24	1.3	1.33	1.35
PC_P16:0-18:0/P18:0-16:0/A18:1-16:0/A16:0-18:1	2.67	2.37	2.76	2.87	2.66	3.09	3.03	2.62	2.91	2.97	3.14	3.17
PC_A16:0-18:0	0.89	1.04	0.86	1.06	0.97	1.15	1.18	0.99	0.99	1.03	1.11	1.16
PC_D14:1-20:3/D16:2-18:2/D14:0-20:4	0.1	0.12	0.13	0.11	0.09	0.12	0.13	0.13	0.14	0.14	0.13	0.14
PC_D16:1-18:2	0.69	0.72	0.74	0.7	0.62	0.81	0.73	0.72	0.84	0.76	0.76	0.85
PC_D16:0-18:2	7.92	7.99	8.09	7.72	7.41	9.14	8.23	7.55	8.99	8.26	8.11	9.27
PC_D16:0-18:1	22.12	22.25	22.21	22.2	21.31	26.8	26.05	24.51	26.54	28.02	26.73	28.47
PC_P18:0-18:1/P18:1-18:0	0.86	0.77	0.82	0.86	0.9	0.91	0.92	0.83	0.87	0.98	0.91	1.05
PC_A18:0-18:1/P18:0-18:0	0.93	0.93	0.86	0.97	0.89	1.18	1.1	0.93	1.07	0.96	1.03	1.17
PC_D18:2-18:2/D16:0-20:4	0.66	0.7	0.74	0.63	0.57	0.77	0.95	0.85	0.96	0.91	0.93	0.9
PC_D18:1-18:2/D16:0-20:3	2	2.15	2.17	2	1.96	2.34	2.18	2.03	2.33	2.18	2.2	2.44
PC_D18:0-18:2/D18:1-18:1	8.85	8.5	8.94	8.65	8.61	10.16	9.36	8.7	9.9	9.82	9.17	10.42
PC_D18:0-18:1	6.29	6.44	6.23	6.55	6.33	7.99	8.91	8.47	9.29	9.07	9	9.27
PC_D18:1-20:4/D16:0-22:5	0.37	0.36	0.39	0.36	0.33	0.42	0.57	0.54	0.57	0.54	0.62	0.49
PC_D18:2-20:2/D18:0-20:4	1.16	1.13	1.22	1.1	1.03	1.32	1.73	1.68	1.77	1.7	1.69	1.7
PC_D18:0-20:3	1.05	1.07	1.14	1.06	1.03	1.23	1.38	1.29	1.47	1.35	1.4	1.43
PC_D18:0-20:2/P18:2-22:6	0.77	0.62	0.7	0.7	0.68	0.81	0.77	0.72	0.8	0.72	0.78	0.8
PC_D18:0-22:5	0.08	0.07	0.08	0.07	0.07	0.07	0.09	0.12	0.11	0.12	0.11	0.11
PC_D18:0-22:4/D20:0-20:4/D20:2-20:2	0.12	0.1	0.13	0.1	0.09	0.11	0.15	0.16	0.18	0.16	0.15	0.17
LPC_14:1	32.6	28.15	30.98	33.8	28.8	21.73	17.17	28.58	28.55	30.7	34.64	26.82
LPC_14:0	15.07	18.6	20.36	20.01	28.02	24.69	12.92	21.22	7.18	20.63	20.72	28.21
LPC_16:1	50.97	54.61	64.58	65.77	55.4	64.05	45.21	52.19	50.56	62.02	63.99	79.95
LPC_16:0	353.13	381.43	421.05	454.29	446.3	460.09	413.85	389.76	364.23	439.2	456.21	505.43
LPC_18:2	13.71	25.02	24.28	29.46	21.65	28.02	4.79	8.95	5.25	14.13	13.51	19.22
LPC_18:1	383.01	403.71	439.03	427.34	413.91	450.7	352.03	351.36	348.59	382.97	431.84	482.57
LPC_18:0	168.5	171.07	181.5	200.08	196.74	246.1	262.5	254.67	220.08	279.41	284.93	265.29
LPC_20:3	6.66	15.72	7.44	6.01	11.86	9.68	8.96	8.26	14.15	9.74	7.38	16.94
LPC_20:2	9.68	9.76	13.08	1.65	9.37	10.5	1.05	1.73	1.34	2.32	12.24	8.8
LPC_20:1	8.97	12.3	5.56	6.35	23.03	14.92	2.69	7.97	2.88	6.44	8.77	17.51
PE_P18:0-14:1	0.58	0.65	0.65	0.77	0.76	0.72	0.59	0.61	0.55	0.61	0.64	0.65
PE_P16:0-18:2	1.13	1.22	1.29	1.48	1.39	1.33	1.13	1.03	1.03	1.1	1.2	1.22
PE_P18:1-16:0/P16:0-18:1	4.48	4.43	5.17	5.39	5.18	4.83	4.28	4.21	4	4.47	4.5	4.73
PE_D16:0-18:2/D16:1-18:1	1.53	1.74	1.77	1.72	1.67	1.68	1.25	1.18	1.38	1.34	1.28	1.49
PE_D16:0-18:1	3.17	3.87	3.83	3.76	3.51	3.63	3.17	3.21	3.27	3.36	3.55	3.55
PE_P16:0-20:4	0.89	1	1.04	1.08	1.03	1.05	1.14	1.22	0.99	1.21	1.37	1.02
PE_P16:0-20:3/P18:1-18:2	3.75	4.2	4.51	4.38	4.05	4.28	4.05	4.07	4.16	4.26	4.17	4.35
PE_P18:1-18:1/P18:0-18:2/P16:0-20:2	4.39	4.57	5.14	5.36	5.06	5.04	4.29	3.95	4.08	4.34	4.5	4.64
PE_P18:0-18:1/P16:0-20:1	2.75	2.71	3.12	3.3	3.31	2.96	2.79	2.67	2.59	2.88	3.05	3.15
PE_D16:0-20:4/D18:2-18:2	0.39	0.53	0.51	0.46	0.42	0.49	0.41	0.41	0.41	0.44	0.42	0.47
PE_D18:1-18:2/D16:0-20:3	1.73	2.16	2.2	2.13	2.03	2.16	1.75	1.62	1.75	1.82	1.78	1.91
PE_D18:0-18:2/D18:1-18:1/D16:0-20:2	6.69	7.65	7.86	7.61	7.15	7.2	5.69	5.48	6.1	6.07	5.87	6.61
PE_D18:0-18:1/D16:0-20:1	3.62	4.64	4.51	4.28	3.82	4.22	3.84	3.74	4.04	4.18	4.14	4.36
PE_P18:1-20:4/P16:0-22:5	0.73	0.83	0.89	0.94	0.94	0.85	0.89	0.96	0.79	0.94	1.07	0.78
PE_P18:0-20:4/P16:0-22:4/P18:1-20:3	3.26	3.68	3.99	3.88	3.59	3.76	3.97	3.93	3.75	4.11	4.33	3.94
PE_P18:0-20:3	4.94	5.36	5.83	5.68	5.31	5.34	6.66	6.5	6.56	6.86	6.89	6.81
PE_P20:1-18:1/P18:1-20:1	2.24	2.46	2.63	2.76	2.59	2.54	2.83	2.69	2.54	2.69	2.97	2.89
PE_D18:1-20:4D/16:0-22:5	0.75	0.84	0.87	0.83	0.83	0.85	0.96	0.91	0.89	0.98	1.03	0.85
PE_D18:0-20:4/D16:0-22:4	3.89	4.58	4.87	4.77	4.56	4.72	5.65	5.49	5.34	5.94	6.32	5.49
PE_D18:0-20:3/D18:1-20:2/D16:0-22:3	7.07	8.41	8.54	8.79	8.13	8.48	10.61	9.93	10.5	11.3	10.73	11.03
PE_P18:0-22:5/P18:1-22:4	0.35	0.4	0.38	0.39	0.37	0.37	0.45	0.48	0.41	0.46	0.55	0.45
PE_P18:0-22:4/P20:0-20:4/P18:1-22:3	1.3	1.48	1.51	1.46	1.39	1.37	1.7	1.7	1.6	1.76	1.84	1.71
PE_A20:0-20:4/P18:0-22:3	1.19	1.35	1.39	1.35	1.31	1.35	1.96	1.92	1.83	2.01	2.09	1.91
PE_D18:0-22:5/D18:1-22:4	0.31	0.36	0.39	0.34	0.37	0.33	0.4	0.4	0.39	0.41	0.45	0.43
PE_D20:0-20:4/D18:0-22:4	0.73	0.86	0.86	0.76	0.76	0.73	0.97	0.9	1.04	1	0.97	0.95
PE_D20:0-20:3/D18:0-22:3	0.61	0.75	0.71	0.63	0.62	0.62	0.92	0.92	1.04	0.97	1	0.97
LPE_P16:0	99.38	65.07	76.31	52.34	80.76	77.57	79.3	72.41	85.33	91.57	103.02	70.17
LPE_16:1	87.73	99	99.51	131.56	97.18	91.15	78.95	90.58	96.39	96.79	93.4	96.64
LPE_16:0	43.91	36.22	45.23	40.49	46.63	46.02	40.97	33.63	34.43	47.98	47.89	43.5
LPE_P18:1	89.4	53.23	67.68	52.32	79.75	71.04	58.47	56.75	61.4	70.34	69.17	62.83
LPE_P18:0	63.61	32.61	39.12	32.3	48.2	51	53.95	41.88	49.46	50.05	55.79	46.28
LPE_18:2	24.61	40.71	39.65	58.29	29.02	34.39	20.1	21.17	28.64	28.56	25.65	35.43
LPE_18:1	217.86	256.13	283.39	364.73	243.01	234.72	170.07	203.77	201	215.4	208.55	236.55
LPE_18:0	174.79	125.67	153.83	127.17	159.04	185.09	171.4	156.16	167.3	191.08	202.13	168.95
LPE_20:4	27.25	48.76	54.93	83.18	38.63	34.75	43.4	73.13	45.02	56.72	52.49	49.98
LPE_20:3	97.21	177.58	179.48	282.86	131.43	140.14	130.49	132.08	141.7	151.11	126.87	167.7
LPE_20:2	31.52	51.91	48.23	102	42.9	44.27	30.72	39.84	36.26	42.92	37.52	48.86
LPE_20:1	27.23	45.2	46.87	105.69	41.11	34.37	22.03	26.45	24.4	28.93	25.87	30.71
LPE_22:4	5.17	26.19	26.76	58.49	18.68	19.03	19.75	32.46	18.7	25.29	17.45	20.15
LPE_22:3	31.09	100.92	79.19	204.14	54.17	59.93	54.96	85.34	75.69	70.16	62.22	80.25
CAR_16:1	1.3	0.96	1.24	1.35	1.3	1.11	1.31	1.63	1.11	1.64	1.35	1.04
CAR_16:0	1.98	1.03	1.47	2.09	1.76	1.13	2.29	2.82	1.32	2.66	2.17	1.58
CAR_18:2	1.47	1.81	1.76	1.59	1.55	1.62	1.24	1.86	1.33	1.76	1.37	1.19
CAR_18:1	10.15	7.34	8.85	8.76	9.34	8.14	8.8	12.39	7.91	11.48	8.52	7.64
CAR_20:3	1.4	1.03	1.07	1.06	1.04	1.44	1.18	1.63	1.34	1.68	0.99	0.91
CAR_20:2	0.81	0.76	0.75	0.82	0.72	0.7	0.77	1.42	0.84	0.96	0.66	0.53
CAR_20:1	0.99	0.52	0.75	1.07	0.96	0.66	1.18	1.42	0.59	1.47	1.31	0.93
CER_N16:0	767.69	733.34	817.5	733.83	708.36	752	553.41	457.28	533.28	501.62	455.3	480.28
CER_N18:1	19	24.95	23.27	31.06	21.4	19.65	28.36	19.14	27.56	25.29	31.79	28.28
CER_N18:0	1161.07	1178.72	1309.57	1360.84	1233.8	1359.47	1766.01	1368.18	1497.19	1643.17	1552.09	1606.98
CER_N20:0	72.43	79.6	92.45	93.96	72.7	78.53	104.58	96.88	96.93	99.55	91.92	103.05
CER_N22:1	28.85	28.32	31.18	22.95	27.79	18.11	18	19.31	15.91	23.93	18.08	14.06
CER_N22:0	41.3	41.69	46.89	51.45	37.3	41.2	54.15	32.38	44	46.22	45.48	35.98
CER_N24:1	341.6	315.56	369.01	313.3	329.12	292.48	225.09	206.65	227.46	257.67	221.27	216.08
CL_14:0-16:1-16:1-16:1	48.27	28.54	19.12	52.15	59.17	39.5	38.37	67.9	49.24	39.19	48.2	65.66
CL_14:0-15:0-16:1-17:0:1	225.04	139.78	83.15	305.58	341.31	370.19	219.58	393.5	298.84	294.08	364.01	557.33
CL_14:0-15:0-16:1-17:0:2	37.34	28.21	28.48	22.34	37.13	19.53	294.47	24.77	45.65	28.05	31.17	45.62
CL_16:1-16:1-16:1-16:1	44.56	48.68	51.49	38.49	32.89	40.5	20.65	25.8	27.63	24.59	18.44	30.44
CL_16:0-16:1-16:1-16:1, 14:0-16:1-16:1-18:1	54.21	40.46	42.04	38.16	38.93	38.6	22.93	34.56	34.53	28.21	25.42	35.37
CL_16:1-16:1-16:1-18:2	57.6	67.76	67.82	54.08	44.22	53.12	49.24	38.65	41.19	39.9	30.82	37.46
CL_16:1-16:1-16:1-18:1	199.13	239.83	240.73	183.25	167.93	186.54	129.8	132.2	148.19	134.61	109.85	155.79
CL_16:0-16:1-16:1-18:1, 14:0-16:1-18:1-18:1, 16:1-16:1-16:1-18:0	52.69	58.85	54.62	46.02	43.94	44.44	43.25	40.44	44.18	41.27	36.05	47.05
CL_18:2-18:2-16:1-16:1	52.41	69.12	67.99	54.88	47.88	58.27	46.42	51.63	48.25	52.48	47.33	53.52
CL_18:2-18:1-16:1-16:1	206.64	257.86	246.23	209.52	181.49	212.65	171.38	177.45	164.97	181.11	158.03	193.27
CL_18:1-18:1-16:1-16:1	460.25	557.35	541.05	432.7	404.4	433.55	339.43	345.22	370.3	357.69	294.09	398.48
CL_18:1-18:1-16:0-16:1	39.81	47.69	44.7	38.09	36.97	37.56	31.69	34.4	35.8	35.64	33.52	38.96
CL_18:2-18:2-18:2-16:1	43.21	57.58	53.26	44.78	40.67	49.09	48.13	58.06	49.11	55.49	53.95	48.35
CL_18:2-18:2-18:2-16:0	145.16	182.95	171.84	153.31	137.62	156.57	146.13	163.32	146.65	158.22	151.23	152.73
CL_18:2-18:1-18:1-16:1, 18:2-18:2-18:1-16:0	323.45	382.14	358.33	320.22	286.13	311.4	287.3	318.4	295.53	309.74	284.27	309.26
CL_16:1-18:1-18:1-18:1	432.17	493.88	462.73	392.55	367.95	375.25	338.88	348.83	370.14	364.01	312.15	380.44
CL_16:1-18:1-18:1-18:0, 16:0-18:1-18:1-18:1	24.88	29.02	30.08	23.69	25.45	26.08	21.56	24.55	22.97	26.7	21.84	29.04
CL_18:2-18:2-18:2-18:2	16.92	29.27	26.56	24.54	18.33	21.16	29.59	40.07	27.89	39.09	30.32	25.48
CL_18:2-18:2-18:2-18:1	72.74	90.41	86.76	80.5	73.06	81.08	98.6	113.95	88.93	107	104.86	88.85
CL_18:2-18:2-18:1-18:1	149.48	177.44	162.17	150.46	137.61	150.54	160.29	182.58	159.92	180.93	174.03	159.61
CL_18:2-18:2-18:1-18:0, 18:2-18:1-18:1-18:1	186.39	209.26	193.37	175.47	162.01	162.71	174.36	191.21	178.19	192.56	176.46	181.27
CL_18:1-18:1-18:1-18:1	150.07	158.99	145.16	123.6	127.05	118.21	123.8	132.7	133.89	135.01	126.63	136.58
CL_18:2-18:2-18:2-20:2	19.58	27.08	25.66	24.09	19.74	23.94	35.06	42.92	31.51	41.12	41.42	28.53
CL_18:1-18:2-18:2-20:2	42.29	49.79	47.35	41.55	37.56	42.01	52.81	62.07	49.56	60.93	59.44	51.99
CL_20:4-18:1-18:0-18:0, 20:3-18:1-18:1-18:0	52.69	59.63	55.59	46.41	44.3	46.08	53.39	59.42	55.16	59.45	54.3	58.07
LCL_16:1-16:1-18:1	15.56	18.54	19.39	11.81	9.52	9.45	6.26	14.28	8.73	7.92	6.03	7.15
LCL_16:1-18:1-18:1	31.84	37.06	36.72	25.56	21.26	23.88	17.95	29.89	24.5	23.1	17.77	20.52
LCL_18:2-18:1-18:1	7.99	8.12	8.77	5.5	4.4	5.2	5.9	13.33	7.23	8.32	7.72	5.15
LCL_18:1-18:1-18:1	18.09	17.76	17.49	11.33	9.36	10.32	9.56	15.86	12.77	14.09	10.57	10.44
PI_16:0-16:1	0.01	0.01	0.02	0.02	0.01	0.02	0.01	0.02	0.02	0.03	0.03	0.03
PI_16:0-16:0	0.05	0.05	0.05	0.06	0.05	0.06	0.07	0.07	0.05	0.08	0.09	0.08
PI_16:1-18:2/16:0-18:3	0.06	0.07	0.06	0.06	0.06	0.06	0.05	0.05	0.06	0.05	0.05	0.06
PI_16:0-18:2	0.13	0.14	0.14	0.16	0.15	0.15	0.15	0.14	0.14	0.18	0.18	0.2
PI_16:0-18:1	0.11	0.11	0.12	0.14	0.14	0.14	0.15	0.11	0.14	0.11	0.11	0.13
PI_16:0-18:0	0.11	0.11	0.11	0.12	0.13	0.12	0.16	0.15	0.14	0.16	0.18	0.16
PI_16:0-20:4	0.16	0.18	0.18	0.18	0.18	0.19	0.19	0.19	0.17	0.24	0.25	0.23
PI_18:1-18:2	0.61	0.71	0.72	0.75	0.72	0.76	0.62	0.52	0.6	0.68	0.63	0.73
PI_18:0-18:2	0.45	0.46	0.48	0.55	0.57	0.52	0.48	0.32	0.45	0.46	0.35	0.5
PI_18:0-18:1	0.06	0.05	0.06	0.08	0.07	0.07	0.11	0.09	0.09	0.08	0.09	0.07
PI_18:0-18:0	0.04	0.04	0.04	0.04	0.04	0.04	0.06	0.05	0.05	0.05	0.06	0.05
PI_18:2-20:4/16:0-22:6	0.02	0.02	0.02	0.02	0.02	0.02	0.03	0.04	0.02	0.04	0.05	0.04
PI_18:1-20:4	0.41	0.45	0.48	0.48	0.47	0.48	0.63	0.58	0.51	0.79	0.9	0.7
PI_18:0-20:4	2.41	2.61	2.71	2.85	2.68	2.81	3.01	2.66	2.77	3.38	3.48	3.3
PI_18:0-20:3	3.55	3.85	3.99	4.25	3.94	4.17	3.58	2.6	3.72	2.85	2.52	3.05
PI_18:0-22:6	0.03	0.04	0.04	0.04	0.03	0.04	0.06	0.05	0.05	0.07	0.08	0.07
PI_18:0-22:5	0.08	0.08	0.08	0.08	0.08	0.08	0.1	0.08	0.09	0.1	0.1	0.1
PI_18:0-22:4	0.1	0.09	0.1	0.1	0.1	0.09	0.11	0.08	0.1	0.09	0.08	0.09
PI_18:0-22:3	0.04	0.03	0.04	0.03	0.03	0.03	0.03	0.03	0.04	0.03	0.03	0.02
PS_16:0-16:1	0.11	0.14	0.09	0.1	0.08	0.1	0.09	0.08	0.04	0.09	0.06	0.1
PS_16:0-18:2	0.3	0.36	0.36	0.38	0.36	0.35	0.3	0.32	0.28	0.31	0.34	0.36
PS_16:0-18:1	1.34	1.66	1.66	1.81	1.68	1.72	1.35	1.24	1.42	1.48	1.62	1.6
PS_P18:2-18:2	0.02	0.01	0.02	0.02	0.02	0.02	0.02	0.02	0.03	0.02	0.02	0.02
PS_P18:1-18:2	0.16	0.17	0.2	0.2	0.22	0.22	0.21	0.11	0.22	0.16	0.21	0.15
PS_P18:0-18:2	0.16	0.25	0.19	0.19	0.21	0.2	0.16	0.12	0.15	0.1	0.15	0.09
PS_P18:0-18:1	0.09	0.17	0.12	0.08	0.07	0.07	0.05	0.05	0.03	0.06	0.04	0.05
PS_15:0-18:2	1.62	1.96	2.26	2.2	2.23	1.45	1.38	1.9	1.2	1.36	1.86	0.98
PS_17:0-18:2	0.44	0.63	0.74	0.69	0.67	0.46	0.31	0.4	0.29	0.32	0.43	0.25
PS_17:0-18:1	0.81	1.24	1.43	1.41	1.41	0.99	0.73	0.91	0.65	0.78	1.07	0.57
PS_18:2-18:2	0.05	0.07	0.07	0.07	0.06	0.07	0.06	0.06	0.05	0.06	0.07	0.06
PS_18:1-18:2	0.45	0.57	0.56	0.61	0.54	0.59	0.42	0.45	0.42	0.46	0.51	0.5
PS_18:0-18:2	2.74	3.32	3.34	3.68	3.36	3.5	2.53	2.35	2.67	2.79	2.99	2.94
PS_18:0-18:1	5.83	6.96	6.97	7.79	7.24	7.33	5.64	4.42	6.25	6.32	6.84	6.28
PS_P18:0-20:4	0.11	0.13	0.13	0.12	0.13	0.12	0.12	0.08	0.11	0.1	0.11	0.09
PS_18:1-20:4	0.15	0.17	0.17	0.16	0.15	0.16	0.18	0.2	0.16	0.19	0.2	0.17
PS_18:0-20:4	1.44	1.78	1.78	1.83	1.65	1.81	2.19	2.11	2.02	2.37	2.63	2.02
PS_18:0-20:3	4.51	5.54	5.52	6.12	5.53	5.87	6.19	5.28	6.33	6.77	7.18	6.36
PS_18:0-20:2	0.61	0.6	0.78	0.77	0.81	0.63	0.34	0.24	0.36	0.39	0.36	0.47
PS_17:0-20:4	0.1	0.15	0.18	0.17	0.15	0.11	0.09	0.12	0.07	0.09	0.14	0.06
PS_17:0-20:3	0.54	0.8	0.95	0.9	0.83	0.63	0.43	0.54	0.39	0.46	0.61	0.35
PS_17:0-20:2	1.93	2.61	3.08	3.03	2.88	2	1.4	1.66	1.32	1.52	1.98	1.17
PS_17:0-20:1	0.79	1.2	1.34	1.3	1.27	0.91	0.79	0.94	0.71	0.87	1.12	0.62
PS_17:0-22:5	0.27	0.38	0.44	0.41	0.39	0.28	0.28	0.36	0.24	0.3	0.42	0.19
PS_17:0-22:4	1.32	1.88	2.19	2.15	2.01	1.45	1.54	1.88	1.33	1.66	2.36	1.09
PS_17:0-22:3	2.19	3.13	3.52	3.6	3.4	2.42	2.65	3.08	2.35	2.83	3.57	2.06
PS_19:0-22:6	0.03	0.05	0.06	0.05	0.04	0.02	0.03	0.05	0.03	0.04	0.05	0.01
PS_19:0-22:5	0.13	0.18	0.21	0.18	0.18	0.12	0.13	0.16	0.12	0.14	0.19	0.09
PS_19:0-22:4	0.25	0.34	0.4	0.34	0.33	0.23	0.27	0.29	0.25	0.29	0.36	0.2
PS_19:0-22:3	0.19	0.27	0.3	0.26	0.26	0.17	0.25	0.23	0.22	0.27	0.33	0.18
PS_P20:0-20:4/P18:0-22:4	0.1	0.1	0.12	0.11	0.14	0.13	0.1	0.06	0.12	0.09	0.1	0.08
PS_P20:0-20:3/P18:0-22:3	0.06	0.08	0.09	0.08	0.08	0.08	0.1	0.06	0.12	0.09	0.09	0.07
PS_18:0-22:5	0.23	0.27	0.26	0.24	0.26	0.22	0.34	0.34	0.3	0.35	0.41	0.31
PS_20:0-20:4/18:0-22:4	1.11	1.39	1.41	1.33	1.22	1.3	1.66	1.5	1.67	1.82	1.91	1.62
PS_20:0-20:3/18:0-22:3	1.34	1.69	1.69	1.61	1.54	1.53	2.07	1.47	2.21	2.29	2.24	2.08
PS_20:0-22:5	0.02	0.03	0.03	0.02	0.02	0.02	0.04	0.04	0.03	0.04	0.04	0.03
PS_20:0-22:4	0.08	0.1	0.09	0.09	0.09	0.09	0.1	0.09	0.1	0.11	0.12	0.1
PS_20:0-22:3	0.03	0.04	0.04	0.04	0.03	0.03	0.02	0.01	0.02	0.03	0.02	0.02
PG_16:1-16:1	14.99	18.8	21.7	14.83	14.19	15.82	9.69	15.97	18	13.83	13.76	13.45
PG_16:0-16:1	70.02	85.12	92.9	80.68	82.82	84.76	91.25	93.8	93.85	98.84	91.81	97.97
PG_16:0-16:0	16.41	23.96	29.4	35.83	28.65	34.82	41.16	42.53	48.93	48.07	54.34	42.42
PG_16:1-18:2	26.51	27.16	29.08	22.19	20.81	19.96	22.55	34.23	27.9	31.74	30.81	27
PG_16:0-18:2	229.28	258.11	268.64	227.93	223.11	231.81	239.48	233.09	240.96	242.19	205.77	248.44
PG_16:0-18:1	637.79	726.25	729.39	733.34	713.68	718.2	790.59	757.41	809.44	836.06	783.41	808.91
PG_18:2-18:2	31.02	33.52	36.02	26.97	25.11	25.51	35.28	54.08	36.26	50.39	48.55	35.22
PG_18:1-18:2	192.92	184.64	207.87	184.94	187.66	172.53	213.02	226	193.12	228.48	208.85	211.56
PG_18:1-18:1	650.06	482.48	581.62	531.12	581.7	483.72	586.76	562.35	559.45	628.63	555.02	597.07
PG_18:0-18:1	217.19	235.05	240.18	222.94	211.45	233.93	257.29	243.63	263.68	283.58	254.37	271.93
PG_18:1-20:4	54.81	52.06	59.5	43.88	45.7	39.98	75.12	101.14	73.18	99.61	89.6	69.13
PG_18:0-20:4	168.7	165.8	185.8	149.92	153.7	135.5	252.44	281.44	218.62	275.58	263.16	225.93
PG_18:1-20:2	239.73	220.6	254.59	231.48	238.47	216.72	326.5	316.7	296.4	347.29	315.8	316.31
PA_16:0-16:1	29.16	30.09	32.07	26.21	23.09	24.58	13.8	17.5	18.55	18.81	17.52	18.27
PA_16:0-16:0	9.66	10.5	12.53	11.2	10.3	13.1	5.62	7.2	9.05	4.57	4.75	3.38
PA_16:0-18:2	39.05	38.93	38.78	29.97	25.74	26.82	13.78	18.57	20.02	23.15	21.17	22.58
PA_16:0-18:1	62.92	61.54	69.45	60.51	57.88	66.13	48.79	41.43	48.15	38.91	37.1	37.7
PA_18:0-18:2/18:1-18:1	41.63	34.4	35.01	27.99	30.01	32.43	19.29	18.89	21.66	25.27	22.82	23.23
PA_18:0-18:1	15	14.94	20.77	17.13	22.47	34.53	14.6	13.83	17.57	13.31	11.42	9.97
PA_18:0-20:4	21.69	17.16	20.38	14.77	14.19	17.62	17.86	19.21	16.86	20.98	23.37	16.06
PA_18:0-20:3	28.48	23.06	30.41	23.83	29.09	38.63	25.96	25.35	29.08	28.07	24.9	23.63
Free Cholesterol	163.65	174.32	152.22	181.63	164.34	163.26	200.28	169.51	175.96	208.4	214.51	176.41
CE_14:0	0.38	0.67	0.69	0.54	0.53	0.4	0.37	0.31	0.38	0.2	0.19	0.75
CE_15:0	0.02	0.12	0.22	0.04	0.12	0.03	0	0.08	0.04	0.02	0.01	0.03
CE_16:2	0.1	0.14	0.13	0.11	0.11	0.14	0.14	0.12	0.17	0.06	0.09	0.23
CE_16:1	1.14	1.85	2.29	1.62	1.44	1.47	0.94	0.88	1.19	0.64	0.54	1.77
CE_16:0	1.1	1.93	2.15	1.7	1.74	1.61	1.08	1.09	1.33	0.74	0.6	2.35
CE_17:1	0.03	0.1	0.02	0.04	0.04	0.11	0.03	0.03	0.01	0.04	0.03	0.1
CE_17:0	0.03	0.13	0.12	0.06	0.14	0.03	0.04	0.08	0.05	0.02	0.02	0.1
CE_18:3	0.1	0.23	0.2	0.12	0.11	0.15	0.11	0.08	0.16	0.12	0.07	0.17
CE_18:2	1.18	2.19	1.87	1.9	1.77	1.46	1.33	1.06	1.59	0.86	0.64	2.46
CE_18:1	9.46	12.18	12.4	14.65	13.57	11.45	9.1	7.06	10.12	6.03	4.9	16.34
CE_19:0	0.02	0.27	0.31	0.34	0.7	0.37	0.12	0.09	0.04	0.06	0.04	0.3
CE_20:4	0.15	0.27	0.23	0.29	0.18	0.31	0.3	0.26	0.34	0.17	0.21	0.46
CE_20:3	1.42	2	1.71	2.42	1.94	2.22	1.99	1.42	2.55	1.28	1.09	3.35
CE_20:0	0.23	0.55	0.41	0.4	0.94	0.44	0.29	0.18	0.25	0.17	0.11	0.65
TAG_C42:1|||727.642790429	0.05	0.04	0.05	0.05	0.03	0.03	0.03	0.02	0.03	0.03	0.03	0.03
TAG_C42:0|||729.6584404932	0.06	0.05	0.07	0.05	0.04	0.04	0.03	0.03	0.04	0.03	0.03	0.04
TAG_C43:6|||731.5801901722	0.05	0.04	0.05	0.04	0.03	0.03	0.02	0.02	0.02	0.03	0.02	0.04
TAG_C43:5|||733.5958402364	0.05	0.05	0.06	0.05	0.04	0.04	0.03	0.03	0.04	0.04	0.03	0.04
TAG_C43:4|||735.6114903006	0.08	0.08	0.09	0.09	0.07	0.07	0.05	0.05	0.06	0.06	0.06	0.07
TAG_C43:3|||737.6271403648	0.14	0.14	0.16	0.14	0.12	0.12	0.1	0.09	0.11	0.12	0.11	0.12
TAG_C43:2|||739.642790429	0.04	0.05	0.03	0.04	0.03	0.02	0.02	0.01	0.02	0.03	0.03	0.03
TAG_C45:0/C46:7|||771.6114903006	0.02	0.02	0.02	0.02	0.02	0.01	0.01	0.01	0.01	0.01	0.01	0.02
TAG_C46:6|||773.6271403648	0.02	0.02	0.02	0.02	0.01	0.01	0.01	0.01	0.01	0.01	0.01	0.01
TAG_C46:5|||775.642790429	0.03	0.03	0.03	0.04	0.02	0.03	0.03	0.03	0.03	0.03	0.03	0.03
TAG_C46:4|||777.6584404932	0.1	0.11	0.11	0.09	0.08	0.09	0.08	0.07	0.1	0.08	0.09	0.11
TAG_C46:3|||779.6740905574	0.17	0.17	0.19	0.17	0.15	0.15	0.12	0.11	0.15	0.13	0.15	0.19
TAG_C46:2|||781.6897406216	0.19	0.17	0.26	0.22	0.15	0.18	0.17	0.17	0.19	0.17	0.18	0.21
TAG_C46:1/C47:8|||783.7053906858	0.52	0.49	0.74	0.56	0.48	0.59	0.55	0.51	0.52	0.55	0.56	0.58
TAG_C46:0/C47:7|||785.72104075	0.28	0.27	0.42	0.32	0.29	0.32	0.35	0.33	0.32	0.33	0.35	0.34
TAG_C47:6|||787.642790429	0.04	0.03	0.04	0.03	0.03	0.02	0.02	0.02	0.03	0.02	0.02	0.03
TAG_C47:5|||789.6584404932	0.06	0.05	0.07	0.05	0.04	0.05	0.04	0.04	0.05	0.05	0.04	0.05
TAG_C47:4|||791.6740905574	0.11	0.1	0.12	0.1	0.08	0.07	0.05	0.05	0.06	0.07	0.07	0.08
TAG_C48:3|||807.7053906858	0.21	0.21	0.28	0.21	0.15	0.2	0.18	0.19	0.21	0.2	0.18	0.2
TAG_C48:2/C49:9|||809.72104075	1.17	1.12	1.43	1.22	1.01	1.26	1.12	1.05	1.14	1.16	1.1	1.26
TAG_C48:1/C49:8|||811.7366908142	2.03	1.84	2.44	2.21	1.98	2.28	2.22	2.01	2.04	2.24	2.19	2.22
TAG_C48:0/C49:7|||813.7523408784	0.51	0.44	0.63	0.56	0.53	0.59	0.72	0.77	0.62	0.74	0.72	0.71
TAG_C49:2/C50:9|||823.7366908142	0.05	0.06	0.06	0.05	0.03	0.04	0.02	0.03	0.03	0.02	0.02	0.03
TAG_C49:1/C50:8|||825.7523408784	0.11	0.12	0.14	0.12	0.09	0.09	0.06	0.09	0.07	0.06	0.05	0.07
TAG_C49:0/C50:7|||827.6740905574	0.06	0.05	0.06	0.06	0.05	0.04	0.04	0.05	0.03	0.04	0.03	0.04
TAG_C50:6|||829.6897406216	0.03	0.03	0.03	0.03	0.02	0.02	0.02	0.02	0.02	0.02	0.02	0.02
TAG_C50:5|||831.7053906858	0.05	0.05	0.05	0.05	0.03	0.04	0.04	0.04	0.05	0.04	0.04	0.05
TAG_C50:4|||833.72104075	0.23	0.24	0.25	0.23	0.17	0.23	0.26	0.23	0.27	0.26	0.24	0.25
TAG_C50:3/C51:10|||835.7366908142	1.45	1.42	1.66	1.48	1.21	1.52	1.44	1.31	1.45	1.47	1.34	1.52
TAG_C50:2/C51:9|||837.7523408784	4.62	4.21	5.14	4.91	4.35	4.89	4.52	4.1	4.33	4.67	4.21	4.71
TAG_C50:1/C51:8|||839.7679909426	3.55	3.2	3.95	3.8	3.7	3.92	4.3	3.94	3.89	4.36	4.09	4.2
TAG_C50:0/C51:7|||841.7836410068	0.46	0.37	0.47	0.48	0.5	0.51	0.81	0.77	0.66	0.81	0.79	0.7
TAG_C51:2/C52:9|||851.7679909426	0.18	0.18	0.2	0.18	0.16	0.16	0.08	0.08	0.1	0.08	0.07	0.09
TAG_C51:1/C52:8|||853.6897406216	0.12	0.11	0.14	0.15	0.1	0.1	0.07	0.08	0.09	0.07	0.08	0.09
TAG_C51:0/C52:7|||855.7053906858	0.07	0.06	0.07	0.09	0.06	0.05	0.06	0.06	0.05	0.05	0.06	0.07
TAG_C52:6|||857.72104075	0.03	0.04	0.02	0.04	0.02	0.03	0.04	0.02	0.03	0.03	0.03	0.04
TAG_C52:5|||859.7366908142	0.19	0.2	0.21	0.18	0.13	0.18	0.22	0.19	0.24	0.22	0.18	0.2
TAG_C52:4/C53:11|||861.7523408784	1.14	1.16	1.25	1.13	0.9	1.17	1.26	1.15	1.26	1.27	1.15	1.26
TAG_C52:3/C53:10|||863.7679909426	4.37	4.23	4.97	4.48	4	4.57	4.38	3.89	4.22	4.48	3.98	4.58
TAG_C52:2/C53:9|||865.7836410068	8.54	7.49	9.09	8.9	8.7	8.91	8.81	7.82	8.01	8.91	8.07	8.84
TAG_C52:1/C53:8|||867.799291071	2.42	2.08	2.54	2.79	2.68	2.74	3.8	3.43	3.19	3.83	3.68	3.52
TAG_C53:4/C54:11|||875.7679909426	0.02	0.03	0.02	0.02	0.01	0.02	0.01	0.01	0.01	0.01	0.01	0.01
TAG_C53:3/C54:10|||877.7836410068	0.09	0.1	0.11	0.09	0.08	0.08	0.04	0.04	0.06	0.04	0.04	0.05
TAG_C53:2/C54:9|||879.7053906858	0.14	0.12	0.14	0.16	0.13	0.11	0.07	0.07	0.08	0.08	0.06	0.09
TAG_C53:1/C54:8|||881.72104075	0.17	0.17	0.16	0.21	0.16	0.13	0.11	0.1	0.11	0.11	0.12	0.13
TAG_C53:0/C54:7|||883.7366908142	0.07	0.05	0.05	0.06	0.05	0.04	0.06	0.05	0.06	0.06	0.06	0.05
TAG_C54:6|||885.7523408784	0.11	0.12	0.11	0.11	0.08	0.11	0.14	0.13	0.14	0.13	0.13	0.14
TAG_C54:5/C55:12|||887.7679909426	0.66	0.67	0.74	0.67	0.53	0.7	0.82	0.76	0.8	0.81	0.73	0.8
TAG_C54:4/C55:11|||889.7836410068	2.18	2.06	2.32	2.11	1.86	2.26	2.48	2.24	2.31	2.46	2.24	2.44
TAG_C54:3/C55:10|||891.799291071	4.53	3.58	4.43	4.28	4.18	4.09	4.22	3.88	3.96	4.27	3.87	4.07
TAG_C54:2/C55:9|||893.8149411352	2.25	1.61	2.07	2.19	2.28	2.1	2.67	2.44	2.35	2.69	2.56	2.37
TAG_C54:1/C55:8|||895.8305911994	0.32	0.18	0.28	0.3	0.32	0.25	0.53	0.51	0.41	0.53	0.52	0.44
TAG_C55:5/C56:12|||901.7836410068	0.01	0.01	0.01	0.01	0	0.01	0.01	0.01	0.01	0.01	0	0
TAG_C55:4/C56:11|||903.799291071	0.03	0.02	0.03	0.03	0.02	0.02	0.02	0.02	0.02	0.03	0.02	0.02
TAG_C55:3/C56:10|||905.72104075	0.05	0.05	0.06	0.06	0.04	0.04	0.04	0.03	0.04	0.03	0.04	0.05
TAG_C55:2/C56:9|||907.7366908142	0.08	0.07	0.07	0.1	0.08	0.06	0.04	0.05	0.05	0.05	0.05	0.05
TAG_C55:1/C56:8|||909.7523408784	0.04	0.03	0.03	0.05	0.04	0.03	0.03	0.04	0.04	0.04	0.04	0.04
TAG_C55:0/C56:7|||911.7679909426	0.06	0.06	0.06	0.06	0.04	0.07	0.08	0.07	0.07	0.07	0.08	0.08
TAG_C56:6|||913.7836410068	0.25	0.23	0.27	0.23	0.18	0.25	0.3	0.31	0.3	0.32	0.3	0.29
TAG_C56:5/C57:12|||915.799291071	0.86	0.76	0.88	0.83	0.73	0.82	1.02	0.97	0.92	1.04	0.94	0.94
TAG_C56:4/C57:11|||917.8149411352	1.17	0.9	1.11	1.07	1.03	1.04	1.38	1.33	1.19	1.41	1.27	1.25
TAG_C56:3/C57:10|||919.8305911994	0.89	0.53	0.72	0.73	0.78	0.65	0.81	0.8	0.7	0.84	0.76	0.74
TAG_C56:2/C57:9|||921.8462412636	0.27	0.11	0.17	0.21	0.23	0.17	0.24	0.26	0.21	0.24	0.25	0.18
TAG_C57:5/C58:12|||929.8149411352	0.02	0.01	0.01	0.01	0.03	0.01	0.01	0.06	0.01	0.02	0.03	0.02
TAG_C57:4/C58:11|||931.7366908142	0.02	0.02	0.02	0.03	0.02	0.02	0.02	0.02	0.02	0.02	0.02	0.02
TAG_C57:3/C58:10|||933.7523408784	0.02	0.01	0.02	0.03	0.02	0.01	0.02	0.01	0.01	0.02	0.01	0.01
TAG_C57:2/C58:9|||935.7679909426	0.01	0.01	0.01	0.02	0.01	0.02	0.01	0.01	0.01	0.01	0.01	0.01
TAG_C57:1/C58:8|||937.7836410068	0.02	0.02	0.02	0.02	0.02	0.02	0.03	0.03	0.03	0.03	0.03	0.03
TAG_C57:0/C58:7/C59:14|||939.799291071	0.08	0.05	0.06	0.06	0.05	0.07	0.1	0.12	0.1	0.1	0.12	0.09
TAG_C58:6/C59:13|||941.8149411352	0.13	0.09	0.13	0.12	0.1	0.11	0.17	0.18	0.18	0.19	0.15	0.14
TAG_C58:5/C59:12|||943.8305911994	0.26	0.14	0.21	0.2	0.18	0.18	0.24	0.26	0.24	0.26	0.23	0.21
TAG_C58:4/C59:11|||945.8462412636	0.21	0.1	0.15	0.16	0.16	0.13	0.19	0.21	0.17	0.22	0.2	0.17
TAG_C58:3/C59:10|||947.8618913278	0.19	0.11	0.12	0.12	0.14	0.13	0.15	0.15	0.16	0.16	0.13	0.13
TAG_C58:2/C59:9|||949.877541392	0.02	0.02	0.01	0.01	0.02	0.01	0.02	0.02	0.02	0.02	0.02	0.01
TAG_C59:2/C60:9|||963.799291071	0.01	0	0	0.01	0.01	0.01	0.01	0.01	0.01	0.02	0.01	0.01
TAG_C59:1/C60:8/C61:15|||965.8149411352	0.01	0.01	0.01	0.02	0.01	0.01	0.02	0.02	0.02	0.02	0.01	0.01
TAG_C59:0/C60:7/C61:14|||967.8305911994	0.02	0.01	0.01	0.01	0.02	0.01	0.02	0.03	0.02	0.03	0.02	0.02
TAG_C60:6/C61:13|||969.8462412636	0.02	0.01	0.02	0.03	0.02	0.01	0.03	0.03	0.02	0.03	0.03	0.02
TAG_C60:5/C61:12|||971.8618913278	0.04	0.02	0.02	0.03	0.02	0.03	0.03	0.04	0.03	0.05	0.03	0.03
TAG_C60:4/C61:11|||973.877541392	0.04	0.04	0.03	0.03	0.04	0.04	0.05	0.04	0.04	0.04	0.04	0.04
TAG_C60:3/C61:10|||975.8931914562	0.01	0.01	0.01	0.01	0.01	0.01	0.01	0.01	0.01	0.01	0.01	0.01
FA_228(14:0)	6.8	6.18	7.85	7.43	6.51	7.11	7.23	6.88	6.78	7.44	7.28	7.47
FA_254(16:1)	13.74	13.24	16.2	14.27	12.36	14.44	14.11	13.29	13.67	14.22	13.07	14.84
FA_256(16:0)	25.81	23.15	29.14	27.24	25.98	27.1	29.96	27.6	27.25	29.8	27.82	28.44
FA_278(18:3)	1.48	1.32	1.44	1.56	1.19	1.24	1.2	1.3	1.33	1.45	1.24	1.41
FA_280(18:2)	6.54	6.41	7	6.55	5.12	6.72	6.43	5.74	6.23	6.79	6.15	6.83
FA_282(18:1)	62.26	53.15	65.27	62.01	58.9	61.86	60.05	54.4	56.61	61.49	55.94	60.47
FA_284(18:0)	12.13	10.28	12.39	13.22	12.2	12.42	18.29	17.51	16.14	18.68	18.15	16.94
FA_304(20:4)	1.46	1.46	1.64	1.48	1.08	1.22	1.26	1.16	1.27	1.23	1.25	1.37
FA_306(20:3)	3.97	3.72	4.15	3.92	3.3	3.99	5.32	5.04	4.95	5.09	4.76	4.99
FA_308(20:2)	4.12	3.82	4.21	4.26	3.7	3.62	4.23	3.75	3.78	4.37	3.94	4.55
FA_310(20:1)	4.5	3.12	4	4.31	4.3	3.97	4.15	3.75	3.9	4.46	4.03	3.89
FA_312(20:0)	2.88	2.57	3.01	2.59	2.44	2.71	3.56	3.1	3.25	3.62	3.34	3.43
FA_332(22:4)	0.85	0.88	0.98	0.87	0.77	0.85	0.78	0.84	0.82	0.91	0.86	0.9
FA_334(22:3)	1.23	0.9	1.12	1.16	0.92	0.93	1.12	1.11	1.08	1.18	1.04	1.05
FA_336(22:2)	0.87	0.69	0.75	0.78	0.64	0.62	0.64	0.69	0.72	0.73	0.73	0.7
FA_338(22:1)	0.96	0.79	0.9	0.89	0.82	0.78	0.74	0.74	0.71	0.9	0.77	0.82
FA_340(22:0)	1.92	1.65	2.05	1.65	1.55	1.67	1.68	1.71	1.65	1.79	1.82	1.76
